# Supplementary material for: Hemoadsorption in Children with Cytokine Storm Using the Jafron HA330 and HA380 Cartridges
Source: J Clin Med. 2025 Sep 9;14(18):6359. doi: 10.3390/jcm14186359 (PMC12470262; doi:10.3390/jcm14186359)
Supplement: Supplementary file 1 [file jcm-14-06359-s001.zip]

Archive with 1 entries (1 files):
- jcm-3816011-supplementary.pdf
